# Supplementary material for: Exploring the underlying molecular connections: a bioinformatics approach to link melanoma and Parkinson’s disease
Source: Front Genet. 2025 Feb 24;16:1526018. doi: 10.3389/fgene.2025.1526018 (PMC11891206; doi:10.3389/fgene.2025.1526018)
Supplement: Supplementary file 1 [file Table1.xls]

## Sheet: Sheet1
Gene	Source	Chemical Name
VSNL1	D3(UP)	primaquine
VSNL1	D3(UP)	latamoxef
VSNL1	D3(UP)	zalcitabine
VSNL1	D3(UP)	pregnenolone
VSNL1	D3(UP)	picrotoxinin
VSNL1	D3(UP)	zuclopenthixol
VSNL1	D3(UP)	sulfaguanidine
VSNL1	D3(UP)	gabexate
VSNL1	D3(UP)	scopolamine
VSNL1	D4 CTD	arsenite
VSNL1	D4 CTD	quercetin
VSNL1	D4 CTD	TERT-BUTYL HYDROPEROXIDE
VSNL1	D4 CTD	Uranium acetate
VSNL1	D4 CTD	2-Methylcholine
VSNL1	D4 CTD	cycloheximide
VSNL1	D4 CTD	Tetradioxin
VSNL1	D4 CTD	hydrogen peroxide
VSNL1	D4 CTD	URANIUM
VSNL1	D4 CTD	Copper sulfate
VSNL1	D4 CTD	calcitriol
VSNL1	D4 CTD	CADMIUM
VSNL1	D4 CTD	estradiol
VSNL1	D4 CTD	menadione
VSNL1	D4 CTD	Retinoic acid
VSNL1	D4 CTD	benzo[a]pyrene
VSNL1	D4 CTD	acetaminophen
VSNL1	D4 CTD	trichostatin A
VSNL1	D4 CTD	AFLATOXIN B1
VSNL1	D4 CTD	cyclosporin A
VSNL1	D4 CTD	VALPROIC ACID
ATP6V1G2	D4 CTD	Disodium selenite
DNM1	D3(DOWN)	chlortetracycline
DNM1	D3(DOWN)	pentetrazol
DNM1	D3(DOWN)	pyrantel
DNM1	D3(DOWN)	hyoscyamine
DNM1	D3(DOWN)	oxolinic acid
DNM1	D3(DOWN)	clindamycin
DNM1	D3(UP)	deptropine
DNM1	D4 CTD	Vitinoin
DNM1	D4 CTD	Retinoic acid
DNM1	D4 CTD	VALPROIC ACID
DNM1	D4 CTD	Pirinixic acid
