# Supplementary material for: Exploring the underlying molecular connections: a bioinformatics approach to link melanoma and Parkinson’s disease
Source: Front Genet. 2025 Feb 24;16:1526018. doi: 10.3389/fgene.2025.1526018 (PMC11891206; doi:10.3389/fgene.2025.1526018)
Supplement: Supplementary file 2 [file Table2.xls]

## Sheet: Sheet1
Protein	Ligand	Affinity (kcal/mol)	Cavity volume (Å3)	Center (x, y, z)	Docking size (x, y, z)	Contact residues
			volume (Å3)	(x, y, z)	(x, y, z)	residues
VSNL1	Retinoic acid	-7.7	875	-16, 5, 3	25, 25, 25	GLN29 TRP30 LYS32 GLY33 PHE34 LYS36 ASP37 CYS38 LEU43 PHE48 LEU51 TYR52 LYS54 PHE55 PHE56 PHE64 PHE72 PHE85 ALA88 LEU89 THR92 TRP103 MET107 ILE189
ATP6V1G2	Retinoic acid	-5.6	10	-46, -13, 49	25, 25, 25	ILE8 GLN9 GLN10 LEU12 GLN13 ALA14 GLU15 LYS16 ARG17 ALA18 ALA19 GLU20 LYS21 ALA23 ASP24 LYS27
DNM1	Retinoic acid	-7.6	5504	-26, 8, 32	25, 33, 25	ARG369 PHE372 VAL375 LYS376 GLU378 PHE379 ASP380 GLU381 LYS571 LEU572 ASP574 GLN610 VAL613 ASP614 LYS617 ALA618 LEU621 TYR626 PRO627 GLU628 ARG629 VAL630 ARG663 ASP667
VSNL1	VALPROIC ACID	-4.3	875	-16, 5, 3	25, 18, 18	TRP30 GLY33 PHE34 ASP37 CYS38 LEU43 PHE48 LEU51 TYR52 PHE55 PHE56 ALA68 PHE72 PHE85 LEU89 THR92 TRP103
ATP6V1G2	VALPROIC ACID	-3.2	10	-46, -13, 49	18, 18, 18	GLN9 LEU11 LEU12 GLN13 GLU15 LYS16 ARG17 ALA18 ALA19 GLU20 LYS21 ASP24
DNM1	VALPROIC ACID	-5.3	983	16, 21, -29	18, 18, 18	GLY39 GLN40 SER41 ALA42 GLY43 LYS44 SER45 SER46 GLU49 PRO58 ARG59 GLY60 SER61 GLY62 ILE63 VAL64 THR65 ARG66 ILE101 GLU102 THR105 ASP106 ASP136 LEU137 PRO138 GLY139
